# Supplementary material for: Identification of potential cancer-related pseudogenes in lung adenocarcinoma based on ceRNA hypothesis
Source: Oncotarget. 2017 Aug 4;8(35):59036–47. doi: 10.18632/oncotarget.19933 (PMC5601712; doi:10.18632/oncotarget.19933)
Supplement: Supplementary file 2 [file oncotarget-08-59036-s002.xls]

## Sheet: Sheet1
pseudogene
ANAPC1P1
RP11-74E24.2
MSTO2P
AC005280.1
HERC2P9
MRPS31P4
PPP1R2P4
RP11-480I12.5
CEP170P1
AC093838.4
RP11-640M9.2
FAM35DP
AC083899.3
RP9P
PLEKHM1P
SDAD1P1
RPLP0P2
RRP7B
AFG3L1P
RP11-43F13.1
RP5-874C20.3
RP13-104F24.1
POM121B
RP11-466P24.2
ATP8B5P
RRN3P2
AC099522.1
BAGE2
HLA-L
NKAPP1
AC034193.5
SUGT1P
SRSF8
