# Supplementary material for: Identification of potential cancer-related pseudogenes in lung adenocarcinoma based on ceRNA hypothesis
Source: Oncotarget. 2017 Aug 4;8(35):59036–47. doi: 10.18632/oncotarget.19933 (PMC5601712; doi:10.18632/oncotarget.19933)
Supplement: Supplementary file 3 [file oncotarget-08-59036-s003.xls]

## Sheet: Sheet1
pseudogene	Fold Change	FDR	status
AC034193.5	3.304	0	up-regulated
AC093838.4	1.608	0	up-regulated
MSTO2P	2.052	0	up-regulated
NKAPP1	0.642	0	down-regulated
RP11-480I12.5	4.296	0	up-regulated
RPLP0P2	2.192	0	up-regulated
