# Supplementary material for: Identification of potential cancer-related pseudogenes in lung adenocarcinoma based on ceRNA hypothesis
Source: Oncotarget. 2017 Aug 4;8(35):59036–47. doi: 10.18632/oncotarget.19933 (PMC5601712; doi:10.18632/oncotarget.19933)
Supplement: Supplementary file 4 [file oncotarget-08-59036-s004.xls]

## Sheet: Sheet1
microRNA	small molecule	expression
miR-21	17beta-estradiol (E2)	down-regulated
miR-21	5-aza-2'-deoxycytidine (5-Aza-CdR)	down-regulated
miR-21	5-Fluorouracil	down-regulated
miR-21	Bisphenol A	down-regulated
miR-21	Caudatin	down-regulated
miR-21	CDF(analogues of curcumin)	down-regulated
miR-21	Curcumin	down-regulated
miR-21	Diazobenzene and its derivatives	down-regulated
miR-21	Formaldehyde	down-regulated
miR-21	Gemcitabine	down-regulated
miR-21	Glossy ganoderma spore oil	down-regulated
miR-21	Hydroxamic acid HDACi LAQ824	down-regulated
miR-21	Hydroxychloroquine	down-regulated
miR-21	Morphine	down-regulated
miR-21	O,p'-dichlorodiphenyltrichloroethane (DDT)	down-regulated
miR-21	Polylysine	down-regulated
miR-21	Prednisone	down-regulated
miR-21	Sulindac sulfide	down-regulated
miR-21	Trichostatin A (TSA)	down-regulated
miR-21	Triptolide	down-regulated
miR-21	Trypaflavine	down-regulated
miR-29c	Enoxacin	up-regulated
miR-29c	Glucocorticoid	up-regulated
